# Supplementary material for: Tricalcium Phosphate as a Bone Substitute to Treat Massive Acetabular Bone Defects in Hip Revision Surgery: A Systematic Review and Initial Clinical Experience with 11 Cases
Source: J Clin Med. 2023 Feb 24;12(5):1820. doi: 10.3390/jcm12051820 (PMC10003370; doi:10.3390/jcm12051820)
Supplement: Supplementary file 1 [file jcm-12-01820-s001.zip]

Archive with 1 entries (1 files):
- jcm-2134767-supplementary.pdf
